# Supplementary material for: Scoping review of the societal impacts of compound climate events
Source: Discov Environ. 2025 Jan 16;3(1):2. doi: 10.1007/s44274-025-00185-y (PMC11739198; doi:10.1007/s44274-025-00185-y)
Supplement: Supplementary file 1 — Supplementary material 1. [file 44274_2025_185_MOESM1_ESM.xlsx]

## Sheet: Sheet1
x	Last Name of Lead Author	Year of Publication	Event Type	Objective	Location of Study	Scale of Study	Study Time Period	Sample Size	Disaster Constellation	Temporal Study Design	Name of Hazard (Y/N, if so name?)	Specific Populations/Criteria for selection	Category of Societal Impact	Time Period Between Each Hazard	Broad Study Design	Detailed Study Design (IMPORTANT)	Summary of Main Findings (IMPORTANT)	Future Research Suggestions (IMPORTANT)	Included or Excluded
Tanim, A. H. and Goharian, E. (2021). Developing a hybrid modeling and multivariate analysis framework for storm surge and runoff interactions in urban coastal flooding. Journal of Hydrology, 595. https://doi.org/10.1016/j.jhydrol.2020.125670.	Tanim	2021-04-01	Recurrent	Understand extreme and recurrent urban coastal flooding in Bangladesh to enhance the decision-making and planning by governing officials in the area.	Chittagong City, Bangladesh, southeastern part of the coast	Region	1991-2019	Chittagong City	Extreme flooding exasterbated by heavy precipitation events, cylcones, and sea levels	Longitudinal	Clyclone Mora-1991	Chittagong City officials	Built Environment/Planning	N/A	Mixed-Method	Modeling- coupled coastal hydrodynamic to obatin downstream tidal boundary conditions, storm surge, tides, wind, coupled wave flow, pluvial floods. Four different multivariate copula functions.	Largest threat to Chittagong City during flooding events is extreme precipitation. Tidal flood levels indicate that the current sea level is contributing to compound floods occuring. Spearman correlation identifies flood transition zones and tidal nodes. Recommended that offficals emplace in a sluicegate to assist the pumping facility but if this structure cannot be maintatined properly other flo…	Current model framework can be improved using two-way coupling techniques, where the discharge information between both SWMM and Delft3D model can be exchanged at regular intervals.	Included
Curtis, S., Mukherji, A., Kruse, J., Helgeson, J., Ghosh, A. & Adeniji, N. (2022, 9 November). Perceptions of risk to compound coastal water events: A case study in eastern North Carolina, USA. Progress in Disaster Science, 16(2022), 100266. DOI: https://doi.org/10.1016/j.pdisas.2022.100266	Curtis	2022	Recurrent	The study engaged the Eastern North Carolina community and aimed to understand the risks assiciated with flooding and the causes behind flooding. It also sought to engage emergancy managers who were in the area and had a history of navigating flooding- particularly with Hurricane Floyd.	Eastern NC	Region	Feburary of 2020	41 Participants	Flooding from heavy rains, Hurricane Floyd, Hurricane Matthew.	Cross-Sectional	Hurricane Floyd, Hurricane Matthew	Emergency Managers, Planners, Elected officials from the Mid-East Commission, Albemarle Commission, and Upper Coastal Plain planning council distrcts and the Eastern-1, Eastern-2, and Central-7 Emergency Management Districts.	Built Environment/Planning	Hurricane Floyd - Hurricane Matthew: 17 Years	Qualitative	Focus group workshop at East Carolina University. Participants broken up into focus groups of 6 - 7 participants. Facilitators asked questions, and Notes were taken, along with the session being recorded. Participants Annonymously surveyed with questions about rain-caused, river-caused, and ocean-caused flooding. Diagram on page 4; questions rated on scale 1 - 5, also "More, About, Less" multiple…	Having planning develop mitigation schemes and emergacy workers develop emergency response plans weakens resilience that is needed in disaster situations. Pluvial flooding (due to oversaturated groundwater, etc) is increading in frequency and scope. However, participants attribute this to poor infrastructure or land management; not climate change. The main cause of flooding is in heavy rainfall e…	The article mentions a lack of mapping that needs to take place to better document flood prone areas. Additional research can verify if the more intence / frequent flooding casused by rain events is due to climate change or not (despite the views of the participants). Huge need for trackable, locally generated data. Participant(s) extressed frustration over the recently generated FEMA flood maps.	Included
Sangsefidi, Y. et al. (2023). Data analysis and integrated modeling of compound flooding impacts on coastal drainage infrastructure under a changing climate. Journal of Hydrology, 616. https://doi.org/10.1016/j.jhydrol.2022.128823.	Sangsefidi	2023	Compound Temporal	Evaluates vulnerability of Imperial Beach coastline from the impacts of compound flooding which has impacted seawater, ground water, and stormwater sources.	Imperial Beach, California	City	1970-2021	Population of Imperial Beach	Compound flooding exasterbated by excessive rainfall events	Longitudinal	No	Normal middle to wealthy class	Built Environment/Planning	1 to 2 years	Mixed-Method	Marin Inundation (seawater) data, stormwater modeling, and field observations (pictures)	Seawater Infiltration and Groundwater Infiltration with compound flooding can increase flooding in area, time, and depth. 1 year rainfall events increase the flooding volume 6 times more, however this can be reduced to less than a third if systems are repaired. During 100 year rainfall extreme events the entire system may fail.	Installation of four underground water wells, new 2D stormwater model, and identifying vulnerable population groups.	Included
McGreevy, J.R. and Adrien E. (2023).Second impact syndrome: The influence of climate change and increased disaster frequency on livelihoods and adaptive capacity in rural Haiti. International Journal of Disaster Risk Reduction, 85. https://doi.org/10.1016/j.ijdrr.2022.103509.	McGreevy	2023-02-01	Compound Temporal	Evaluating various multiple disasters frequency and how they impact infrastructure in rural Haiti.	Rural Haiti	Country	2016-2019	Rural population of Haiti	Hurricane followed with month long droughts	Cross-Sectional	Hurricane Matthew	Farmers, lower class of Haiti	Built Environment/Planning	0, drought followed directly after Hurrican Matthew	Mixed-Method	Used a survey method of 100 participants of how they adapted to the hurricane and drought	Two disasters that occur in the same place on after another can impact adaptation, recovery, risk reduction, and hinder reserve and ecosystem services (second-impact syndrome). Loss of crops, animals, and stucutres destroyed. Crops continued to fail afterward due to the drought, uncertainty of when to plant crops, lack of irrigation, and increased dependence of household.	Ultimately, those most reliant on natural resources are those most likely to experience SIS in Haiti and other small island developing states. Reducing future disaster risk for these households requires a systems understanding through frameworks like SIS and management centered around adaptations to natural resource use amidst a changing climate.	Included
McAlpine, S. A., & Porter, J. R. (2018). Estimating Recent Local Impacts of Sea-Level Rise on Current Real-Estate Losses: A Housing Market Case Study in Miami-Dade, Florida. Population Research and Policy Review, 37(6), 871–895. https://doi.org/10.1007/s11113-018-9473-5	McAlpine	2018	Recurrent	To calcuate the actual accrued loss to sea-level rise over the recent past in Miami-Dade, FL	Miami-Dade, FL	City	2005-2016; 2023	NA	Storm surge flooding; tidal flooding	Longitudinal	N	Properties at risk of flooding	Built Environment/Planning	Not specified	Quantitative	Used NOAA Sea Lake and Overland Surges from Hurricanes (SLOSH) models to determine the extent to which hurricanes may produce surge which forces water inland; applied an interpolated surface to improve accurate predictions; used sea level projections to see what areas would be under water during high tides (specifically king tides); used these two raster datasets to assess inundation under Cat 1 …	"We find empirical support for significant and negative impacts, in property value appreciation due to the increasing risks of tidal flooding. This is likely to be linked to both observable increases in flooding events for locales within the Miami-Dade region as well as the documented increases in media coverage of these events. The negative effect of predicted C1 lot inundation provides evidence…	Investigate place-based strategies to reduce flood risk	Included
Hilemelekot, F., Ayal, D. Y., Ture, K., & Terefe Zeleke, T. (2021). Climate change and variability adaptation strategies and their implications for household food security: The case of Basona Worena District, North Shewa Zone, Ethiopia. Climate Services, 24, 100269. https://doi.org/10.1016/j.cliser.2021.100269	Hilemelekot	2021	Recurrent	To examine climate change and variability as well as determine factors of adaptations for household food security.	Basona Worena District, North Shewa zone, Ethiopia	Region	1981-2016	138 sample households	Recurrent drought	Longitudinal	NA	Households in Basona Worena District	Food Supply/Agriculture	NA	Mixed-Method	This study used both quanitative and qualitative methods. 138 sample households were selected at random using the Cochran's formula with 95% confidence level. An ordered logit regression model was used to identify factors affecting household dietary diversity, food frequency, and nutriional value. Areal 4km x 4km gridded data was collected from the National Meterological Agency for rainfall and t…	The study site's sample households experienced food security compromise due to climate change and variability. The climate change and variability is described as the rising temperatures, short rainy season, and recurrent drought. Impacts of climate change to food security was determined by demographic, economic and farming practices.	The study suggests strengthening and promoting soft and hard climate change and variability adapatation responses for reducing the direct and indirect impacts on food security and agriculture.	Included
Shirzaei, M., Khoshmanesh, M., Ojha, C., Werth, S., Kerner, H., Carlson, G., Sherpa, S. F., Zhai, G., & Lee, J.-C. (2021). Persistent impact of spring floods on crop loss in U.S. Midwest. Weather and Climate Extremes, 34, 100392. https://doi.org/10.1016/j.wace.2021.100392	Shirzaei	2021	Compound Spatial	Evluate the impact of the spring 2019 U.S. Midwest flood on crop loss.	U.S. Midwest	Region	Spring 2019	NA	Flood, Late spring heavy and warmer rainfall over snow	Longitudinal	Spring 2019 U.S. Midwest flood	NA	Food Supply/Agriculture	NA	Quantitative	Data from E.O. satellites and the Synthetic Aperture Radar (SAR) datasets were used for weather conditions. The Bayesian framework was used on SAR for determining the flooding state of each pixel represented by a probability. The study also investigated 558 SAR images from Sentinel-1A/B C-band satellites for the months Jan, Feb, March, April, and May of 2019. 463 images provided robust estimates …	There was a statistically significant association between flooded counties and the plant greenup delay. The correlation between flood area percent and amount of green-up delay is low. The stream gage time-series analysis and crop loss records shows that for the past 70 years, 43% of spring large discharges are associated with widespread crop loss. It was also found that there was an increase in s…	Future research should be conducted to examine the impact of the factors used in this study, on crop yield.	Included
Jarrett, U., Miller, S., & Mohtadi, H. (2023). Dry spells and global crop production: A multi-stressor and multi-timescale analysis. Ecological Economics, 203, 107627. https://doi.org/10.1016/j.ecolecon.2022.107627	Jarrett	2022	Other	To provide evidence that 4–5 week dry spells that occur during the hottest part of the year depress growth in aggregate crop production.	Global	World	1979-2016	NA	Drought	Cross-Sectional	NA	NA	Food Supply/Agriculture	NA	Quantitative	Analyzed country-by-year dataset relating year-to-year growth (%/year) in the FAO Crop Production (FAO CPI) to dry spell exposure, given for years 2014-2016. Data from the Climate Prediction Center was used for constructing the dry spell and heat wave variables and to compute annual average temperature and annual total preciptations. The study quantified agricultural drought using the Standardize…	Each extended dry spell day beyond 28 days that occurs during the historically hottest part of the year is associated with approximately 0.1 percentage point lower growth in the FAO CPI. Evidence that when heat waves do occur during the same year—but not necessarily at the same time—extended dry spell days are less damaging than if they had occurred in a year without heat waves. Estimation of Eqs…		Included
Makate, C., Angelsen, A., Holden, S. T., & Westengen, O. T. (2022). Crops in crises: Shocks shape smallholders' diversification in rural Ethiopia. World Development, 159, 106054. https://doi.org/10.1016/j.worlddev.2022.106054	Makate	2022	Recurrent	This paper addresses the influence of covariate climate shocks, specifically recurrent drought exposure, and idiosyncratic socioeconomic shocks on crop variety use and crop species diversification by smallholder farmers.	Rural Ethopia	Country	2011-12, 2013-14, 20151-16)		Recurrent drought, flood	Cross-Sectional	NA	Rural households in the study area	Food Supply/Agriculture	NA	Mixed-Method	The study uses of a rich panel data set from three rounds of the Ethiopian Socioeconomic Survey (ESS) combined with monthly weather data (rainfall and temperature) for the period 1980 to 2017. The study construct a three-year balanced household panel of 2 398 rural households interviewed successively in three-panel rounds (2011/12, 2013/14, 2015/16). The three-year household panel for Ethiopia st…	Past exposure to drought shocks increased the use of improved seed varieties in general and for wheat, while long-term average rainfall and lagged flood shocks enhance crop species diversity. Lagged temperature shocks increase improved seed use and crop species diversity. However, recurrent drought exposure and exposure to relatively more severe drought shocks significantly reduced overall agricu…	These findings are relevant for policy responses aiming to strengthen smallholders’ ability to cope with and adapt to shocks: farmers’ seed-based risk reduction strategies rely on access to seeds from both formal and informal seed systems, but policies addressing economic inequality are needed to enhance access to improved seeds and crop diversity for resource-poor socioeconomic groups.	Included
Yongdeng Lei, Chengcheng Liu, Linbo Zhang, Shanghua Luo, How smallholder farmers adapt to agricultural drought in a changing climate: A case study in southern China, Land Use Policy, Volume 55, 2016,Pages 300-308,ISSN 0264-8377,https://doi.org/10.1016/j.landusepol.2016.04.012.	Lei	2016	Recurrent	To examine the adaptation strategies of paddy farms to agricultural drought in southern China.	Southern China, Nanshan Village, Dingchng County, Hunan Province	Country	1980-2012	Nanshan Villiage, which has historically suffered from frequent droughts.	Recurrent drought	Longitudinal	NA	Southern China, Nanshan Villiage, located in drought-prone Dingcheng County in Hunan Province. Deficient rainfull but a high water demand of crops, such as paddy rice.	Food Supply/Agriculture	April to July - rainfall can meet demand, Late-July to Early-August and September - rainfall cannot meet demand. Drought occurs mostly during Late-July to Early-August, during Mid-season Rice and Late-Rice seasons.	Mixed-Method	First-hand data through household surveys was collected, in-depth interviews with local managers, and a land-use survey at the farm plot level to assess the effectiveness and deficiency of the adaptaion to drought. Areas of focus were ecological, economic, and social benefits. Qualtative research includes a 2013 field survey in Nanshan Village to gauge how recurrent farming may affect local agric…	Seasonal drought has recurrently disrupted the supply of irrigation water for agricultural production in southern China. This emperical case study showed that the adjustments farmers have introduced in their cropping patterns can serve as an effect adaptive strategy. Paddy farmers altered cropping patterns to exhibit reduced exposure and sensitive to the uneven distribution of season precipitatio…	For long term adaptation, it is important for farmers to have access to information, technologies, and markets that allow them to make proactive adjustments rather than forced changes in farming practices in response to drought. As crop rotations are occuring, will a different crop eventually take the place of rice in China's agricultural economy?	Included
Bekele Megersa, André Markemann, Ayana Angassa, Joseph O. Ogutu, Hans-Peter Piepho, Anne Valle Zaráte, Impacts of climate change and variability on cattle production in southern Ethiopia: Perceptions and empirical evidence, Agricultural Systems, Volume 130, 2014, Pages 23-34, ISSN 0308-521X, https://doi.org/10.1016/j.agsy.2014.06.002.	Megersa	2014	Recurrent	To understand how recurrent sever droughts associated with climate change and variability adversely affect cattle production in the Borana of sourthern Ethiopia.	Borana, southern Ethiopia	Country	1970-2011	242 households	Recurrent drought	Longitudinal	NA	242 households with cattle production affected by recurrent drought in the Dire and Yabelo districts in the Borana zone of Oromia Regional State, sourthern Ethiopia. These 2 districts were purposively selected to represent different sources of water, the Tula-well and a non-Tula ecosystem. 3 pastoral associations were sampled from each district. The required sample size selected should be 80% of …	Food Supply/Agriculture	Droughts were found to occur appromixately every 4 to 6 years.	Mixed-Method	This study aimed to understand the relationship between changing trends in climate and cattle numbers by documenting herders' perceptions of the changes in climate and the livestock productivity and mortality. 242 households were selected from 2 different districts, Yabelo and Dire, and evenly distributed among the 6 pastoral associations. This represented and 80% sample size. Questionnaire surve…	Results of this study showed a declining trend and high interannual varability in precipitation. The seasonal rainfall was found to be a better predicitor of drought occurrences as opposed to annual rainful. The study also showed a substantial decline in cattle population as a result of recurrent droughts. Herders are responding to climate change by diversifying their herd composition. There is a…	As the climate continues to change, the downward trend in cattle numbers is expected to persist. This will put the practice of centuries-old cattle pastoralism at risk. How can cultural practices and tranditions for Ethopian cattle farmers be preserved in light of a changing climate?	Included
J. Chidanti-Malunga, Adaptive strategies to climate change in Southern Malawi, Physics and Chemistry of the Earth, Parts A/B/C, Volume 36, Issues 14–15, 2011, Pages 1043-1046, ISSN 1474-7065, https://doi.org/10.1016/j.pce.2011.08.012.	Chidanti- Malunga	2011	Recurrent	The objective of this study was to assess adaptive strategies by small-scale rural farmers in response to climate change, such as prolonged droughts, poor rainfall distribution, and recurrent season flooding, in the Shire Valley of Sourthern Malawi.	The Shire Valley area of Southern Malawi, consisting of low-altitude dambo areas and uplands	Country		200 farmers from 20 villages, 35 key informants	The uplands have experienced prolonged droughts and poor rainfall distribution, while low-altitude dambo areas have experienced recurrent seasonal floods.	Longitudinal	NA	The Shire Valley, located at southernmost tip of Malawi, historically the main agriculture area, but also one of the poorest areas in Malawi. Government officials in the area identified farmers to be interviewed and their locations, often in remote, bushy areas.	Food Supply/Agriculture		Qualitative	Data was collected using a semi-structured questionaire. The questionaire was written in English and translated into Chichewa. A total of 200 interviews from 20 villages were conducted by research assistants. 35 key informant interviews were conducted of traditional leaders and government and NGOs staff. In each village, 2 group discussions were conducted, one for men and another for women. There…	This study has shown that strategies to adapt to climate change are localized without external interventions, and the wetlands in the Shire Valley provide an environment for crop production in times of dry spells or droughts. Among questionaire respondents, there were 5 agriculture technologies identified: flood recession agriculture, river diversions, treadle pumps, watering cans, and motorized …	How can future climate change adaptations for farmers incorporate more indigenous elements?	Included
Max Mauerman, Carson Ross, Elisabeth Ilboudo Nébié, Weston Anderson, Nathan Jensen, Philemon Chelanga, The long-term impact of multi-season droughts on livestock holdings and Pastoralist decision-making in Marsabit, Kenya, Journal of Arid Environments, Volume 211,2023,104928,ISSN 0140-1963, https://doi.org/10.1016/j.jaridenv.2022.104928.	Mauerman	2023	Recurrent	To compare how two successive drought events affected households' animal holdings, decision making, livelihoods, and long-term recovery.	Marsabit, Kenya	Country	6 years, 2009-2015	1064 pastoralists	2 successive drought events in 2009 and 2011	Longitudinal	NA	1064 households from Marsabit County for an average of 5-6 years. 97% of the population in Marsabit self-identify as either pastoralist or agro-pastoralist. The average household is relatively small-scale, holding a mean of 3 cattle, 2 camels, and 10 each of goat and sheep.	Food Supply/Agriculture	2 years	Mixed-Method	A panel survey of 1064 livestock-owning households in Marsabit County was conducted as part of the Sustainable Livestock Systems Program during the years 2009-2015. Information was collected on livestock wealth, livestock inflows and outflows, income, expenditure, and demographics. 73% participated in all 6 years of panel. Additionally, data on precipitation, root zone soil moisture, runoff, temp…	This study shows that 2 successive droughts have a compounding effect, as many households were still recovering from the 2009 drought when the 2011 drought hit, and the 2011 drought was significantly worse than the 2009 drought in terms of impact on livestock. Pastoral communities may want to consider livestock holdings as a wealth stock, not just an income flow, when thinking about pastoralist v…		Included
Emmanuel K. Derbile, Samuel Ziem Bonye, Gordon Yenglier Yiridomoh, Mapping vulnerability of smallholder agriculture in Africa: Vulnerability assessment of food crop farming and climate change adaptation in Ghana, Environmental Challenges, Volume 8, 2022, 100537, ISSN 2667-0100, https://doi.org/10.1016/j.envc.2022.100537.	Derbile	2022	Recurrent	To assess the crop specific vunerability to climate change induced extremes and the implications for climate change adaptation planning.	Upper West Region of Ghana	Country	1961-2016, historical quantative climate data. 2020 household survey, qualitative data. 2013-2020, food crop yield in study communities under climate change	540 crop farmers, 24 Focus Group Discussions, 12 rural communities from 6 districts in Upper West Region of Ghana	Recurrent drought	Longitudinal	NA	Randomly selected smallholder farmers from 6 districs in the Upper West Region of Ghana	Food Supply/Agriculture	Seasonal variation, drought typically occuring from June-August	Mixed-Method	Both qualitative and quantative data were used in this study, in which quantative describtive statistics results were validated with qualitative data. The study was conducted with randomly selected smallholder farmers from 6 districts in the Upper West Region of Ghana: Jirapa, Wa West, Wa East, Sissali West, Sissala East, and Lambuise-Karni. 540 households were recruited using the Yamane sample s…	The study concluded that of the multiple climate extremes that farmers are exposed to, such as heavy rainfall, floods, high sunshine and temperatures and bushfires, drought was the most frequently occuring and negatively impacting event in reference to crop production. Of the crops, maize and rice are the most sensitive and vunerable to drought, while rice, millet, yam, and soybean are the most a…		Included
Zhang, Y., Hao, Z., & Zhang, Y. (2023). Agricultural risk assessment of compound dry and hot events in China. Agricultural Water Management, 277, 108128. https://doi.org/10.1016/j.agwat.2022.108128	Zhang	2023	Compound Temporal	assess changes in the risk of compound dry and hot events or extremes to cropland in historical and future periods across the mainland of China	China	Country	1967 to 2014 AND projections for 2053-2100	NA	heat wave + drought	Cross-Sectional	NA	NA	Food Supply/Agriculture	NA	Quantitative	meteorological data (1967 to 2014): CN05.1 dataset to calculate the frequency of CDHEs in China (resolution: 0.25°× 0.25°). Exposure of cropland: Global Cropland Distribution Dataset in the year 2000 from NASA's Socioeconomic Data and Applications Center (SEDAC) with a spatial resolution of 0.083°× 0.083°. The GDP and irrigated area fraction for two periods 1967–1990 and 1991–2014 were employed a…	The national average frequency has almost doubled for the recent period 1991–2014 (0.12) compared with that for 1967–1990 (0.06). The relative increase of exposure is high in Northeast China, North China, East China, and Northwest China which are 110 %, 200 %, 113 %, and 137 %, respectively. The relative decrease of vulnerability in Northeast China, North China, and Northwest China is −8 %, −5 %,…	Understanding the relative importance of different influencing factors is needed in future studies for devising adaptation measures to minimize the risk of CDHEs in China. Future research should also assess agricultural drought risk of CDHEs at the regional scale should carefully evaluate the uncertainty associated with the gridded data (meteorological variables or exposure/vulnerability indicato…	Included
Chipo Plaxedes Mubaya, Jemimah Njuki, Eness Paidamoyo Mutsvangwa, Francis Temba Mugabe, Durton Nanja, Climate variability and change or multiple stressors? Farmer perceptions regarding threats to livelihoods in Zimbabwe and Zambia, Journal of Environmental Management, Volume 102, 2012, Pages 9-17,ISSN 0301-4797,https://doi.org/10.1016/j.jenvman.2012.02.005.	Mubaya	2012	Compound Spatial	To investigate farmer's perceptions regarding threats to livelihoods due to compounding climatic events and climate variability in southern Zambia and south-western Zimbabwe.	Southern Zambia and South-Western Zimbabwe	Country	5 years	A total sample of 720 households were selected for the survey, 180 housholds in each of the 4 chosen districts.	Compound climate events, such as increased floods and excessive rains as well as droughts and dry spells of greater proportion, changes in weather patterns, climate variability	Longitudinal	NA	2 districts in each Southern Zambia and South-westen Zimbabwe were chosen for this study. In Zambia, Monze and Sinazongwe, and in Zimbabwe, Lupane and Lower Gweru.	Food Supply/Agriculture	NA	Mixed-Method	Both qualitative and quantative methodologies were used in this study. The qualitative methods included Participatory Rural Appraisal (PRA) techniques such as historical trend analysis and matrix scoring, as well as ranking and Focus Group Discussions(FGDs). The quantative method used is the household questionnaire survey. A total sample of 720 households were selected for the survey, 180 houshol…	The findings of this study confirm that while farmers report changes in local climatic conditions consistent with climate variability, they also might not be able to distinguish low agricultural performance as a result of solely climatic reasons versus political, social, and economic problems also occuring in a country. Socio-cultural and spiritual factors dominate farmers' views on why climate i…	Need to acknowledge the inherent capabilities of small holder farmers and to strengthen their capacity and that of institutions for identifying and assessing climate variability. This can be done through pro grammes to educate these farmers and other relevant stakeholders on climate change and variability and their potential impacts on farmers’ livelihoods.	Included
Ganguli, P. and Merz, B. (2019). Extreme Coastal Water Levels Exacerbate Fluvial Flood Hazards in Northwestern Europe. Scientific Reports, 9:13165. https://doi.org/10.1038/s41598-019-49822-6.	Ganguli	2019-09-01	Recurrent	Evaluating compound flooding in this region and measuring the severity of the disasters with how that impacts specific hotspots in the area.	Northwestern Europe	Region	1961-2017	Densely populated areas in low elevation coastal zones	Compound flooding exasterbated by extreme storms and river discharges	Longitudinal	N/A	Densely popualted populations in low elevation coastal zones, 33 million people	Land use	None specified	Mixed-Method	Used data to analyze compound flooding events and hotspots in the region. Measured severity of compound floods using Compound Hazard Ratio. Multivariate statistical anaylsis on risk= porblability of flooding * consequence of flooding.	Sweden and Netherlands have experienced .74% and .21% loss of land due to flood induced coastal erosion and sea level rise. Flooding from high tides to occur more frequently causing disruption to those regions. two cities in this region had $240 billion of assests exposed to the flooding.	Investigating the North Atlantic Oscillation that inlfuences water flow in northwestern Europe especially during the winter season, explore the direct and indirect human influences.	Included
Li, H. W., Li, Y. P., Huang, G. H., & Sun, J. (2021b). Quantifying effects of compound dry-hot extremes on vegetation in Xinjiang (China) using a vine-copula conditional probability model. Agricultural and Forest Meteorology, 311, 108658. https://doi.org/10.1016/j.agrformet.2021.108658	Li	2021	Compound Spatial	Determine the vegetative response due to dry and hot events in Xinjiang China and help planners make effective changes to land management of these areas.	Xianjang, China	State/Province	1982-2015	NA	compoun dry hot event. dought temperature rise	Longitudinal	NA	NA	Land use	NA	Quantitative	• a vine copula conditional probability (VCCP) based on summer seasons from 1983-2015 • Patterns modeled: Normalized Difference Vegetation Index (NDVI), standardized precipitation evapotranspiration index (SPEI), and standardized temperature index (STI) • the standard evapotranspiration index (SPEI) is adopted to characterize the magnitude and intensity of drought, which combines temperature, pre…	• Vegetation conditions response to droughts and hot events shows faster response in the Southern parts to northern by hot events and faster to northern than southern by drought events. • August is the most severe time for compound dry hot events followed by July then June • “Compared with the mild dry-hot scenario, the maximum probability differences of vegetation loss below the 50th, 30th, 20th…	Research should expand on correlating factors such as land managemnt practices and if different areas hold up better to the climatic events based on management.	Included
Qiao, Yu, et al. “Increasingly Dry/Wet Abrupt Alternation Events in a Warmer World: Observed Evidence from China during 1980–2019.” International Journal of Climatology, 14 Mar. 2022, https://doi.org/10.1002/joc.7598. Accessed 26 Aug. 2022.	Qiao	2022	Compound Spatial	Identify the frequency of dry-wet events and wet-dry evnts in China and what regions they are located in and why these regions have more prominent events	China	Region	1980-2019	NA	dry- wet event, wet-dry event	Longitudinal	NA	NA	Land use	NA	Mixed-Method	• Monthly meteorological factors including precipitation (P), relative humidity (RH), minimum (Tmin), and maximum temperatures (Tmax), wind speed (U10), sunshine hour (n) were calculated based on meteorological stations' daily datasets from 1980 to 2019 from the China Meteorological Administration (CMA), excluding stations in Hong Kong, Macao, and Taiwan. • Data Controls: Stations with more than …	• Chinas DWAA dry wet abrubt alternation areas are concentrated in more densely populated areas. • frequency of D–W events across China has increased from 2.35 in the 1980s to 3.56 in the last decade, a 50% increase. W–D events increased from 2.6 to 3.23, increasing 24%. Inner Mongolia, north-west China, and north China, where D–W events increased by 121, 61, and 58%, respectively, and W–D events…	Study the specific increase in land area of semi arid and arid places due to these compound events.	Included
Vogel, J., Paton, E., Aich, V., &amp; Bronstert, A. (2020). Increasing compound warm spells and droughts during the growing season in the Mediterranean Basin. Weather and Climate Extremes https://doi.org/10.5194/egusphere-egu2020-3707	Vogel	2021	Compound Spatial	Identify the diffeent types of compound events in the mediterranean and detemine what regions experience which events and what are the trend patterns from 1979-2018 of them. And based on these finding hypthesis changes in the mediterranean and identiofy changes already happening.	Mediterranean Basin	Region	1979-2018	NA	warm season compound events and year-round deseasonalised compound events. looked at warm spells and droughts relative to each other	Cross-Sectional	NA	NA	Land use	Drought: monthly to yearly, warm spells: daily to weekly	Quantitative	• ERA5 data set. 2 tyoes of compound events analyzed 1) warm season compound events, which are extreme in absolute terms in the warm season from May to October and 2) year-round deseasonalised compound events, which are extreme in relative terms respective to the time of the year. • Study area: Koppen- Geiger categories Csa and Csb within the Mediterranean Basin. The Csa and Csb categories refer …	• The number of compound events increases significantly and especially warm spells are increasing strongly – with an annual growth rates of 3.9 (3.5) % for warm season (deseasonalised) compound events and 4.6 (4.4) % for warm spells. months July and August show the highest increases in warm season compound events, whereas the highest increases of deseasonalised compound events occur in spring and…	BRETT- Incorporate deseasonalized compound events, further study the intertwining / interactions between droughts and warm termperatures to produce compound events. This can be accomplished by "local or regional meteorological and soil-hydrological modelling experiments" (p.11).	Included
Ribeiro, A. F. S., Brando, P. M., Santos, L., Rattis, L., Hirschi, M., Hauser, M., Seneviratne, S. I., & Zscheischler, J. (2022). A compound event-oriented framework to tropical fire risk assessment in a changing climate. Environmental Research Letters, 17(6), 065015. https://doi.org/10.1088/1748-9326/ac7342	Ribeiro	2022	Compound Temporal	Study the Xingu and Pantanal region of Brazil and look at compound hot adn dry conditions and their relations to fire risks. Based on warming of 3 and 1.5 degrees celcius determine how much and what land areas will likely be effected.	Brazil Xingu and Pantanal	Country	1981-2000 and 2001-2020	NA	compound dry and hot conditions with their fire risks	Longitudinal	NA	NA	Land use	NA	Mixed-Method	combine the MODIS-derived MCD64A1 monthly burned area product during 2001–2020 [39] and the annual MapBiomas Collection 6 land-cover maps during 2001–2020 [40] (https://mapbiomas.org) in Google Earth Engine. MapBiomas is a land-use mapping initiative carried out by multiple institutions based on remote sensing and local knowledge, available for Brazil and other tropical countries, widely used acr…	CE-related fire risks in Xingu (Pantanal) associated to forest (grassland andwetland) fires have increased by 8.5% (9.8%) since 1981–2000 and might increase by 24.7% (24.8%) rel- ative to present for +3◦C of global mean warming. global warming to +1.5 ◦C instead of +3.0 ◦C potentially reduces the projected increase in CE-related fire risk by 11.4% in the Pantanal grassland and wetland fires, and …	What specific changes have occurred in the grassland and wetlands. Such as specific species effected and what changes to ecosystem dynamics.	Included
Pu, B., Jin, Q., Ginoux, P., &amp; Yu, Y. (2022). Compound heat wave, drought, and dust events in California. Journal of Climate, 1–42. https://doi.org/10.1175/jcli-d-21-0889.1	Pu	2022	Compound Spatial	Comparing Californais heat wave events with concurrent drought, heat wave,and dust events to determine their relationships and where each occurs mpre frequently and why	California	State/Province	2003-2016	NA	Drought-heatwave-dust events	Longitudinal	NA 16 events	NA	Land use	3-6 days. avg 4	Mixed-Method	Monthly precipitation data from the Climatic Research Unit (CRU) time series (TS) 4.05 (Harris and Jones 2020), available from 1901-2020 on a 0.5° by 0.5° grid, are used to select drought years of California. Daily precipitation from the Integrated Multi-satellitE Retrievals for GPM (IMERG) Final product on a 0.1° by 0.1° grid from 2003 to 2020 is used for composite analysis. Surface 2 m temperat…	during severe drought years irrigation cannot fully meet the water use demand, and methods such as fallowing, idling, and stress irrigation are applied to mitigate water shortage in California (Lund et al. 2018).During compound events, regional-averaged Tmax increases by 1.778–7.798C, with a mean warming of 4.458C, with reference to the 2003–20 climatological mean. Precipitation on average decrea…	"A full quantification of how irrigation may affect compound events is outside the scope of this paper but warrants future studies."	Included
Adams, E.A., H. Adams, E.A., H. Nyantakyi-Frimpong. 2021. Stressed, anxious, and sick from the floods: A photovoice study of climate extremes, differentiated vulnerabilities, and health in Old Fadama, Accra, Ghana. Health Place. Jan;67:102500. doi: 10.1016	Adams and Frimpong	2021	Recurrent	To understand the impacts of recurrent flooding for the citizens of Old Fadama, Accra, Ghana; and investigate how recurrent flooding interacts with gendered vulnerability, social differentiation, and place-based processes (historical & structural) to produce unequal health outcomes	Old Fadama, Ghana	City	June 2018- June 2020	20 participants	Recurrent flooding	Longitudinal	NA	20 , greater than or equal to 18 years of age, who have lived in Old Fadama for more than 5 years; ability to operate basic phone with built-in camera	Public Health	NA	Qualitative	PhotoVoice interviews of 20 partipants, greater than or equal to 18 yrs of age, who have lived in Old Fadama for more than 5 years. After participants were recruited, they were given a phone with a digital camera and training on how to use it. Participants were presented the guiding question, "What are the genearal impacts of extreme and recurrent flooding in Old Fadama?" Participants answered th…	The study was grounded within 3 frameworks: gendered vulnerability studies, feminist political ecology, and political ecologies of health. There were 3 primary themes that emerged from the photographic evidence on the impact of recurrent flooding: flooding and everyday livelihood disruptions, adverse physical and mental health outcomes, structural factors, postcolonial histories, and differentiat…	Are there other locations similar to Old Fadama that are impacted by recurrent flooding? Further investigate how historical and political forces enhance genderded vulernabilities to climate change	Included
Damte, E., Manteaw, B.O., & Wrigley-Asante, C. (2022, 14 November). Urbanization, climate change and health vulnerabilities in slum communities in Ghana. The Journal of Climate Change and Health, 10(2023), 100189. DOI: https://doi.org/10.1016/j.joclim.2022.100189	Damte	2022	Compound Temporal	This study aims to determine the societal impacts of more frequent and intense drought / heat wave and flood events and their impacts on slums in the capitol of Ghana- and bridging it to climate change.	Accra, Ghana, in the Ablekuma South and Ashiedu Keteke sub metros; La Nkwantanang Municipality also included.	Sub-city	2020	120 Questionaires, 16 members in focused group discussions.	Droughts, Floods in vulnerable areas of Accra.	Cross-Sectional	Droughts, Floods	Focus groups: Agbogbloshie male / females, 30+ years old. In-depth interviews: higher eductated health professionals.	Public Health	Around 4 - 6 months between events.	Mixed-Method	120 participants from 4 slum communities were given quantitative questionaires to complete. Around 16 people participated in focus groups discussions, separated by gender. FInally, 8 in-depth interviews were completed; targeting health professionals. Study design: concurrent triangulation mixed-method.	The majority of respondents reported that floods or droughts occured in their area "occasionally" (around twice a year); 69% and 58% respectively. Furthermore, in terms of health effects floods contributed to depression from property loss (58%) and infectius diseases (26.7%). For droughts / dry spells, depression from property loss (30.5%), infectious diseases (16.7%), and heat related illnesses …	Probability sampling methods (instead of convenience sampling methods, which were used here), along with doing more focus group discussions that will encompass all four slum areas studied, can augment this study. Future studies can also look at different slum areas throughout the city of Accra.	Included
Wahid, S. S., Raza, W. A., Mahmud, I., & Kohrt, B. A. (2023). Climate-related shocks and other stressors associated with depression and anxiety in Bangladesh: A nationally representative panel study. The Lancet Planetary Health, 7(2), e137–e146. https://doi.org/10.1016/S2542-5196(22)00315-1	Wahid	2023	Compound Spatial	Examine climate-related and sociodemographic correlates of depression and anxiety	Bangladesh	Country	August & September 2019 - January & February, 2020	3606	ambient temperature, humidity, exposure to flooding, seasonality,	Longitudinal	N	residents >15 years of age	Public Health	NA	Quantitative	1. Conducted 2 rounds of nationally representative surveys; measured depression & anxiety using the Patient Health Questionnaire-9 and 7 scales 2. flood exposure was self-reported, 3. compiled temperature and humidity data from 43 weather stations, 4. analyzed data with a weighted population average logistic model	1. No significant association between seasonaity and depression/anxiety, 2. increase in mean temperature of 1°C within the 2 months preceding the surveys was associated with increased odds of anxiety (1·21 [1·00–1·47], p=0·046) and increased odds of co-occurring depression and anxiety (1·24 [1·00–1·53], p=0·045), 3. increase in mean humidity assocaited with increased odds of co-occuring depressio…	1. Further research in Bangladesh is needed to establish the connection between climate-related factors and the full spectrum of mental illnesses, 2. Longer-term studies are needed to evaluate climate variability over broader timeframes	Included
Méndez-Lázaro, P. A., Bernhardt, Y. M., Calo, W. A., Pacheco Díaz, A. M., García-Camacho, S. I., Rivera-Lugo, M., Acosta-Pérez, E., Pérez, N., & Ortiz-Martínez, A. P. (2021). Environmental Stressors Suffered by Women with Gynecological Cancers in the Aftermath of Hurricanes Irma and María in Puerto Rico. International Journal of Environmental Research and Public Health, 18(21), 11183. https://doi…	Méndez-Lázaro	2021	Compound Spatial	Examine the environmental stressors experienced by women with gynecological cancers in Puerto Rico & the US Virgin Islands folliwng Hurricanes Irma and Maria	Puerto RIco & US Virgin Islands	Country	Storms hit September 2017; Data collected from December 2018-April 2019	24 individuals included in focus groups, 23 indiviudals included in key-informant (healthcare workers) interviews	Compound hurricanes	Longitudinal	Hurricane Maria; Hurricane Irma	"Only women 21 years and older from Puerto Rico and USVI, receiving oncologic care in Puerto Rico, with a diagnosis of GYN cancer, between September 2016 to September 2018, receiving services in any of the collaborating clinics in Puerto Rico, and who were physically and mentally competent to complete an interview, participated in these focus groups."	Public Health	7 days	Qualitative	Conducted 4 focus groups from December 2018-April 2019; each focus group took place on a different part of the island; interviewed two women from the US Virgin Islands via phone; point of focus grpup was to hear about stressors experienced by these womens during the hurricanes conducted 'key informant interviews' with healthcare providers (i.e. oncologists, nurses, radiologists, etc). Interviews …	1) Distruption of essential services among cancer patients (i.e. the availability of potable water and electric power, telecommunications, transportation), 2) poor health reating to environmental issues (i.e. extreme heat, poor water quality, vector borne illnesses, prolonged stress, development of mental illnesses, poor overall well-being). 3) environmental stressors reported by participants (n …	Conduct future analyses with individuals from a wide range of chronic illnesses (not just gynecological cancer)	Included
Herberman Mash, H. B., Fullerton, C. S., Kowalski-Trakofler, K., Reissman, D. B., Scharf, T., Shultz, J. M., & Ursano, R. J. (2013). Florida Department of Health Workers’ Response to 2004 Hurricanes: A Qualitative Analysis. Disaster Medicine and Public Health Preparedness, 7(2), 153–159. https://doi.org/10.1017/dmp.2013.13	Herberman Mash	2013	Recurrent	Investiagte how Florida department of health workers responded to the 2004 Atlantic hurricane season	Florida	State/Province	2005-06-01	4323	recurrent hurricanes & tropical storm	Cross-Sectional	N	Florida healthcare workers	Public Health	7 weeks total between the 5 storms	Qualitative	Questionnaires (two slightly different versions: A & B) & focus groups. "The study questionnaires included self-report items that focused on work performance, mental and physical health, daily functioning, sleep disturbance, physiological arousal, and injury and work demand at the time of the hurricanes.". Also asked 4 open ended questions: "1. Immediately prior to and during each hurricane, plea…	1. A majority of repondents (87%) reported difficult managing work life balance during disatser recovery/aftermath of exposure; 50% reported damage to homes as they were in the path of 1 or more storms, 5% had to relocate due to damages - 2. 40% said disatser created hazards to health & safety, 43% of respondents said they did not recieve disaster-specific training - 3. 29% recieved little to no …	Future analyses should include a comparison/control group (i.e. members of community who are not first responders)	Included
Peter S. Larson, Gronlund, C. Thompson, L. Sampson, N., Washington, R. Thorsby, J.S., Lyon, N., Miller, C. Recurrent Home Flooding in Detroit, MI 2012-2020: Results of a Household Survey. Int. J. Environ. Res. Public Health 2021, 18(14), 7659; https://doi.org/10.3390/ijerph18147659	Larson	2021	Recurrent	The purpose of this survey was to assess the public health outcomes of recurrent home flooding in the urban context of Detroit, Michigan.	Detroit, Michigan	City	2012-2020	4803 households	Recurrent flooding	Longitudinal	NA	Flooding information as available for 3842 homes	Public Health	NA	Mixed-Method	The Home Safety Assessment was administered to 4803 households in Detroit, Michigan. The HSA is a risk assessment survey to determine if a resident's home has hazardous conditions such as asthma triggers, flood, and moisture/vapor intrusion. The survey was conducted door-to-door by zip codes. Census tract level measures of poverty and neighborhood age were obtained through the American Community …	The study has shown that pluvial home flooding is a serious problem in Detroit and impacts many residents. Recurrent flooding is much more prevalent than previoisly thought. Poor housing conditions (i.e. poor roof quality, basement wall cracks) are predictive of water entering the home, and residents living in rental units experienced higher risk for household flooding than those who owned. House…	Knowing that urban pluvial flooding is likely to rise with climate change, how can this inform construction decisions to create more equitable housing for Detroit residents? Future studies of this kind could focus on the public health impacts of recurrent flooding in households and how home improvement measures can be implemented as a means of reducing risk for serious health problems. Future res…	Included
